# Supplementary material for: Panax notoginseng: panoramagram of phytochemical and pharmacological properties, biosynthesis, and regulation and production of ginsenosides
Source: Hortic Res. 2024 Jul 2;11(8):uhae170. doi: 10.1093/hr/uhae170 (PMC11317898; doi:10.1093/hr/uhae170)
Supplement: Web_Material_uhae170 [file web_material_uhae170.zip]

Archive with 2 entries (2 files):
- Supplemental file 1.doc
- Supplementary file 2.xlsx
