# Supplementary material for: Panax notoginseng: panoramagram of phytochemical and pharmacological properties, biosynthesis, and regulation and production of ginsenosides
Source: Hortic Res. 2024 Jul 2;11(8):uhae170. doi: 10.1093/hr/uhae170 (PMC11317898; doi:10.1093/hr/uhae170)
Supplement: Web_Material_uhae170 [file web_material_uhae170.zip › Supplementary file 2.xlsx]

## Sheet: Structural_gene
Source	Target	Pearson_r	Source_annotation	Target_annotation
CL508.Contig9_All	CL10374.Contig1_All	0.849927	tUGT49	HB
CL508.Contig9_All	CL10374.Contig2_All	0.82096	tUGT49	HB
CL3163.Contig7_All	CL1053.Contig8_All	0.964492	bUGT133	C2C2-GATA
CL823.Contig2_All	CL1053.Contig8_All	0.89193	bUGT145	C2C2-GATA
CL8602.Contig2_All	CL1053.Contig8_All	0.872104	bUGT144	C2C2-GATA
CL3114.Contig2_All	CL1053.Contig8_All	0.808508	bCYP39	C2C2-GATA
Unigene644_All	CL10832.Contig2_All	0.807415	tUGT190	bHLH
CL341.Contig9_All	CL1157.Contig2_All	0.848628	tCYP103	AP2-EREBP
CL341.Contig5_All	CL1157.Contig2_All	0.822894	tCYP100	AP2-EREBP
CL341.Contig1_All	CL1157.Contig2_All	0.814138	tCYP89	AP2-EREBP
CL341.Contig9_All	CL1157.Contig6_All	0.885663	tCYP103	AP2-EREBP
CL9527.Contig4_All	CL1157.Contig6_All	0.883529	tCYP74	AP2-EREBP
CL341.Contig5_All	CL1157.Contig6_All	0.851803	tCYP100	AP2-EREBP
CL341.Contig1_All	CL1157.Contig6_All	0.855585	tCYP89	AP2-EREBP
CL2062.Contig1_All	CL1157.Contig6_All	0.840153	tUGT220	AP2-EREBP
Unigene22353_All	CL1157.Contig6_All	0.844532	tUGT82	AP2-EREBP
CL1896.Contig4_All	CL1157.Contig6_All	0.813616	tUGT246	AP2-EREBP
CL2062.Contig2_All	CL1157.Contig6_All	0.831292	tUGT209	AP2-EREBP
Unigene644_All	CL1157.Contig6_All	0.803218	tUGT190	AP2-EREBP
Unigene22353_All	CL1224.Contig3_All	0.89777	tUGT82	bHLH
CL2062.Contig1_All	CL1224.Contig3_All	0.924071	tUGT220	bHLH
CL9527.Contig4_All	CL1224.Contig3_All	0.807387	tCYP74	bHLH
CL1896.Contig4_All	CL1224.Contig3_All	0.915941	tUGT246	bHLH
CL2062.Contig2_All	CL1224.Contig3_All	0.92379	tUGT209	bHLH
CL508.Contig9_All	CL1224.Contig3_All	0.863253	tUGT49	bHLH
CL3163.Contig7_All	CL1292.Contig4_All	0.824465	bUGT133	ABI3VP1
CL508.Contig1_All	CL141.Contig10_All	0.873742	tUGT52	SBP
CL508.Contig9_All	CL141.Contig10_All	0.824032	tUGT49	SBP
CL8602.Contig2_All	CL1446.Contig4_All	0.895635	bUGT144	Alfin-like
CL823.Contig2_All	CL1446.Contig4_All	0.855877	bUGT145	Alfin-like
CL3163.Contig7_All	CL1446.Contig4_All	0.839624	bUGT133	Alfin-like
CL3163.Contig7_All	CL1446.Contig5_All	0.803907	bUGT133	Alfin-like
CL8602.Contig2_All	CL1446.Contig5_All	0.81019	bUGT144	Alfin-like
CL9527.Contig4_All	CL1453.Contig2_All	0.833163	tCYP74	WRKY
CL2062.Contig1_All	CL1453.Contig3_All	0.843312	tUGT220	WRKY
CL9527.Contig4_All	CL1453.Contig3_All	0.888156	tCYP74	WRKY
CL1896.Contig4_All	CL1453.Contig3_All	0.825905	tUGT246	WRKY
CL2062.Contig2_All	CL1453.Contig3_All	0.842766	tUGT209	WRKY
CL2062.Contig2_All	CL1592.Contig2_All	0.815189	tUGT209	BSD
CL508.Contig9_All	CL1592.Contig2_All	0.808891	tUGT49	BSD
CL2062.Contig1_All	CL1592.Contig2_All	0.805688	tUGT220	BSD
CL3163.Contig7_All	CL1665.Contig14_All	0.960238	bUGT133	MADS
CL8602.Contig2_All	CL1665.Contig14_All	0.866161	bUGT144	MADS
CL823.Contig2_All	CL1665.Contig14_All	0.837189	bUGT145	MADS
CL823.Contig2_All	CL1680.Contig1_All	0.884215	bUGT145	AP2-EREBP
CL3163.Contig7_All	CL1680.Contig1_All	0.900414	bUGT133	AP2-EREBP
CL3114.Contig2_All	CL1680.Contig1_All	0.857807	bCYP39	AP2-EREBP
CL8602.Contig2_All	CL1680.Contig1_All	0.807677	bUGT144	AP2-EREBP
CL3114.Contig2_All	CL1680.Contig3_All	0.890603	bCYP39	AP2-EREBP
CL3163.Contig7_All	CL1680.Contig3_All	0.8483	bUGT133	AP2-EREBP
CL3114.Contig2_All	CL1680.Contig4_All	0.915789	bCYP39	AP2-EREBP
CL3163.Contig7_All	CL1680.Contig4_All	0.844643	bUGT133	AP2-EREBP
CL8602.Contig2_All	CL2121.Contig1_All	0.915413	bUGT144	LIM
CL3163.Contig7_All	CL2121.Contig1_All	0.939342	bUGT133	LIM
CL3163.Contig7_All	CL2234.Contig13_All	0.836098	bUGT133	C2H2
CL823.Contig2_All	CL2234.Contig13_All	0.842615	bUGT145	C2H2
CL508.Contig9_All	CL2357.Contig1_All	0.849599	tUGT49	C2H2
Unigene22353_All	CL2357.Contig1_All	0.90043	tUGT82	C2H2
CL341.Contig5_All	CL2357.Contig1_All	0.803631	tCYP100	C2H2
CL1896.Contig4_All	CL2357.Contig1_All	0.894183	tUGT246	C2H2
CL2062.Contig2_All	CL2357.Contig1_All	0.887719	tUGT209	C2H2
CL2062.Contig1_All	CL2357.Contig1_All	0.890899	tUGT220	C2H2
Unigene644_All	CL2357.Contig1_All	0.814697	tUGT190	C2H2
Unigene8851_All	CL2357.Contig1_All	0.851343	tUGT19	C2H2
CL341.Contig1_All	CL2357.Contig2_All	0.825984	tCYP89	C2H2
CL2062.Contig1_All	CL2357.Contig2_All	0.908092	tUGT220	C2H2
CL341.Contig9_All	CL2357.Contig2_All	0.811996	tCYP103	C2H2
CL341.Contig5_All	CL2357.Contig2_All	0.816718	tCYP100	C2H2
Unigene8851_All	CL2357.Contig2_All	0.846178	tUGT19	C2H2
CL508.Contig9_All	CL2357.Contig2_All	0.873002	tUGT49	C2H2
Unigene22353_All	CL2357.Contig2_All	0.916683	tUGT82	C2H2
CL2062.Contig2_All	CL2357.Contig2_All	0.915239	tUGT209	C2H2
Unigene644_All	CL2357.Contig2_All	0.858407	tUGT190	C2H2
CL1896.Contig4_All	CL2357.Contig2_All	0.914202	tUGT246	C2H2
CL508.Contig1_All	CL2419.Contig4_All	0.80036	tUGT52	MYB-related
CL508.Contig9_All	CL2419.Contig4_All	0.856994	tUGT49	MYB-related
CL508.Contig1_All	CL2849.Contig2_All	0.821564	tUGT52	NAC
Unigene8851_All	CL2849.Contig2_All	0.866219	tUGT19	NAC
Unigene644_All	CL2849.Contig2_All	0.800321	tUGT190	NAC
CL508.Contig9_All	CL2849.Contig2_All	0.91194	tUGT49	NAC
CL3163.Contig7_All	CL291.Contig3_All	0.822599	bUGT133	C3H
CL823.Contig2_All	CL3084.Contig2_All	0.933643	bUGT145	MYB-related
CL8602.Contig2_All	CL3084.Contig2_All	0.916813	bUGT144	MYB-related
CL3163.Contig7_All	CL3084.Contig2_All	0.910554	bUGT133	MYB-related
CL823.Contig2_All	CL3084.Contig3_All	0.801275	bUGT145	MYB
CL8602.Contig2_All	CL3084.Contig3_All	0.804792	bUGT144	MYB
Unigene644_All	CL3302.Contig1_All	0.852338	tUGT190	NAC
CL508.Contig9_All	CL3302.Contig1_All	0.874993	tUGT49	NAC
Unigene8851_All	CL3302.Contig1_All	0.857012	tUGT19	NAC
CL508.Contig1_All	CL3302.Contig1_All	0.903423	tUGT52	NAC
CL508.Contig1_All	CL3302.Contig2_All	0.913881	tUGT52	NAC
Unigene8851_All	CL3302.Contig2_All	0.907414	tUGT19	NAC
CL508.Contig9_All	CL3302.Contig2_All	0.902169	tUGT49	NAC
CL341.Contig1_All	CL3302.Contig2_All	0.857279	tCYP89	NAC
Unigene644_All	CL3302.Contig2_All	0.937344	tUGT190	NAC
CL341.Contig9_All	CL3302.Contig2_All	0.833993	tCYP103	NAC
CL341.Contig5_All	CL3302.Contig2_All	0.846826	tCYP100	NAC
Unigene8851_All	CL3371.Contig2_All	0.861754	tUGT19	NAC
CL1896.Contig4_All	CL3371.Contig2_All	0.965629	tUGT246	NAC
CL2062.Contig1_All	CL3371.Contig2_All	0.957359	tUGT220	NAC
CL341.Contig5_All	CL3371.Contig2_All	0.853028	tCYP100	NAC
CL2062.Contig2_All	CL3371.Contig2_All	0.945001	tUGT209	NAC
CL9527.Contig4_All	CL3371.Contig2_All	0.883784	tCYP74	NAC
Unigene22353_All	CL3371.Contig2_All	0.967476	tUGT82	NAC
CL341.Contig1_All	CL3371.Contig2_All	0.862987	tCYP89	NAC
CL341.Contig9_All	CL3371.Contig2_All	0.844362	tCYP103	NAC
Unigene644_All	CL3371.Contig2_All	0.89106	tUGT190	NAC
CL508.Contig9_All	CL3371.Contig2_All	0.87716	tUGT49	NAC
CL3114.Contig2_All	CL3381.Contig4_All	0.81948	bCYP39	AP2-EREBP
CL3163.Contig7_All	CL3420.Contig2_All	0.812282	bUGT133	Trihelix
Unigene22353_All	CL3420.Contig3_All	0.891688	tUGT82	Trihelix
CL2062.Contig2_All	CL3420.Contig3_All	0.916895	tUGT209	Trihelix
CL1896.Contig4_All	CL3420.Contig3_All	0.915282	tUGT246	Trihelix
CL508.Contig9_All	CL3420.Contig3_All	0.899526	tUGT49	Trihelix
Unigene8851_All	CL3420.Contig3_All	0.819222	tUGT19	Trihelix
CL2062.Contig1_All	CL3420.Contig3_All	0.916714	tUGT220	Trihelix
CL2062.Contig2_All	CL3420.Contig4_All	0.890254	tUGT209	Trihelix
Unigene22353_All	CL3420.Contig4_All	0.846698	tUGT82	Trihelix
CL508.Contig9_All	CL3420.Contig4_All	0.826595	tUGT49	Trihelix
CL1896.Contig4_All	CL3420.Contig4_All	0.892073	tUGT246	Trihelix
CL2062.Contig1_All	CL3420.Contig4_All	0.892771	tUGT220	Trihelix
CL508.Contig9_All	CL3420.Contig5_All	0.955608	tUGT49	Trihelix
Unigene8851_All	CL3420.Contig5_All	0.87665	tUGT19	Trihelix
CL508.Contig1_All	CL3420.Contig5_All	0.902747	tUGT52	Trihelix
Unigene8851_All	CL3420.Contig6_All	0.867216	tUGT19	Trihelix
CL508.Contig1_All	CL3420.Contig6_All	0.889761	tUGT52	Trihelix
CL2062.Contig1_All	CL3420.Contig6_All	0.802806	tUGT220	Trihelix
CL508.Contig9_All	CL3420.Contig6_All	0.951691	tUGT49	Trihelix
CL1896.Contig4_All	CL3420.Contig6_All	0.802367	tUGT246	Trihelix
Unigene644_All	CL3420.Contig6_All	0.803347	tUGT190	Trihelix
CL2062.Contig2_All	CL3420.Contig7_All	0.92482	tUGT209	Trihelix
CL1896.Contig4_All	CL3420.Contig7_All	0.91238	tUGT246	Trihelix
CL508.Contig9_All	CL3420.Contig7_All	0.845739	tUGT49	Trihelix
Unigene22353_All	CL3420.Contig7_All	0.891833	tUGT82	Trihelix
CL2062.Contig1_All	CL3420.Contig7_All	0.917374	tUGT220	Trihelix
CL823.Contig2_All	CL3424.Contig7_All	0.888964	bUGT145	PLATZ
CL3163.Contig7_All	CL3424.Contig7_All	0.878921	bUGT133	PLATZ
CL8602.Contig2_All	CL3424.Contig7_All	0.918517	bUGT144	PLATZ
CL508.Contig9_All	CL3505.Contig1_All	0.910804	tUGT49	Trihelix
Unigene22353_All	CL3505.Contig1_All	0.962008	tUGT82	Trihelix
CL341.Contig9_All	CL3505.Contig1_All	0.903035	tCYP103	Trihelix
Unigene644_All	CL3505.Contig1_All	0.929491	tUGT190	Trihelix
CL2062.Contig1_All	CL3505.Contig1_All	0.964572	tUGT220	Trihelix
CL508.Contig1_All	CL3505.Contig1_All	0.842423	tUGT52	Trihelix
CL2062.Contig2_All	CL3505.Contig1_All	0.954222	tUGT209	Trihelix
CL341.Contig5_All	CL3505.Contig1_All	0.917623	tCYP100	Trihelix
CL9527.Contig4_All	CL3505.Contig1_All	0.889937	tCYP74	Trihelix
Unigene8851_All	CL3505.Contig1_All	0.872883	tUGT19	Trihelix
CL1896.Contig4_All	CL3505.Contig1_All	0.960065	tUGT246	Trihelix
CL341.Contig1_All	CL3505.Contig1_All	0.91774	tCYP89	Trihelix
CL9527.Contig4_All	CL3636.Contig4_All	0.838391	tCYP74	MYB
CL3114.Contig2_All	CL364.Contig5_All	0.84707	bCYP39	MYB
CL3163.Contig7_All	CL364.Contig5_All	0.846835	bUGT133	MYB
CL508.Contig9_All	CL4035.Contig4_All	0.862515	tUGT49	C3H
CL341.Contig5_All	CL4035.Contig4_All	0.909352	tCYP100	C3H
Unigene8851_All	CL4035.Contig4_All	0.81116	tUGT19	C3H
Unigene644_All	CL4035.Contig4_All	0.890346	tUGT190	C3H
CL1896.Contig4_All	CL4035.Contig4_All	0.969406	tUGT246	C3H
CL341.Contig1_All	CL4035.Contig4_All	0.920149	tCYP89	C3H
CL341.Contig9_All	CL4035.Contig4_All	0.922181	tCYP103	C3H
CL9527.Contig4_All	CL4035.Contig4_All	0.908877	tCYP74	C3H
CL2062.Contig1_All	CL4035.Contig4_All	0.973168	tUGT220	C3H
CL2062.Contig2_All	CL4035.Contig4_All	0.973434	tUGT209	C3H
Unigene22353_All	CL4035.Contig4_All	0.959755	tUGT82	C3H
CL2062.Contig1_All	CL4035.Contig5_All	0.973224	tUGT220	C3H
CL341.Contig1_All	CL4035.Contig5_All	0.919404	tCYP89	C3H
Unigene644_All	CL4035.Contig5_All	0.912823	tUGT190	C3H
CL2062.Contig2_All	CL4035.Contig5_All	0.962561	tUGT209	C3H
Unigene8851_All	CL4035.Contig5_All	0.822032	tUGT19	C3H
CL9527.Contig4_All	CL4035.Contig5_All	0.944307	tCYP74	C3H
CL1896.Contig4_All	CL4035.Contig5_All	0.972867	tUGT246	C3H
CL341.Contig5_All	CL4035.Contig5_All	0.910724	tCYP100	C3H
CL341.Contig9_All	CL4035.Contig5_All	0.916771	tCYP103	C3H
Unigene22353_All	CL4035.Contig5_All	0.977777	tUGT82	C3H
CL508.Contig9_All	CL4035.Contig5_All	0.851016	tUGT49	C3H
CL8602.Contig2_All	CL4077.Contig3_All	0.938636	bUGT144	LOB
CL3163.Contig7_All	CL4077.Contig3_All	0.981989	bUGT133	LOB
CL823.Contig2_All	CL4077.Contig3_All	0.911523	bUGT145	LOB
CL8602.Contig2_All	CL4077.Contig4_All	0.93487	bUGT144	LOB
CL823.Contig2_All	CL4077.Contig4_All	0.918401	bUGT145	LOB
CL3163.Contig7_All	CL4077.Contig4_All	0.956416	bUGT133	LOB
CL3163.Contig7_All	CL4336.Contig3_All	0.870534	bUGT133	bHLH
CL341.Contig9_All	CL4431.Contig5_All	0.800944	tCYP103	VOZ
CL508.Contig9_All	CL4431.Contig5_All	0.854719	tUGT49	VOZ
Unigene644_All	CL4431.Contig5_All	0.863436	tUGT190	VOZ
CL508.Contig1_All	CL4431.Contig5_All	0.849191	tUGT52	VOZ
Unigene8851_All	CL4431.Contig5_All	0.904393	tUGT19	VOZ
CL2062.Contig2_All	CL4446.Contig1_All	0.809115	tUGT209	LOB
CL9527.Contig4_All	CL4446.Contig1_All	0.81603	tCYP74	LOB
CL2062.Contig1_All	CL4497.Contig3_All	0.863898	tUGT220	bHLH
Unigene22353_All	CL4497.Contig3_All	0.925024	tUGT82	bHLH
CL9527.Contig4_All	CL4497.Contig3_All	0.815121	tCYP74	bHLH
CL341.Contig9_All	CL4497.Contig3_All	0.802466	tCYP103	bHLH
CL341.Contig5_All	CL4497.Contig3_All	0.815611	tCYP100	bHLH
CL341.Contig1_All	CL4497.Contig3_All	0.802263	tCYP89	bHLH
Unigene644_All	CL4497.Contig3_All	0.843925	tUGT190	bHLH
CL1896.Contig4_All	CL4497.Contig3_All	0.850188	tUGT246	bHLH
CL2062.Contig2_All	CL4497.Contig3_All	0.860985	tUGT209	bHLH
CL1896.Contig4_All	CL4497.Contig4_All	0.823076	tUGT246	bHLH
CL2062.Contig1_All	CL4497.Contig4_All	0.823975	tUGT220	bHLH
Unigene22353_All	CL4497.Contig4_All	0.912574	tUGT82	bHLH
CL2062.Contig2_All	CL4497.Contig4_All	0.819501	tUGT209	bHLH
CL3163.Contig7_All	CL5054.Contig4_All	0.82908	bUGT133	bHLH
CL508.Contig1_All	CL5057.Contig1_All	0.852334	tUGT52	MADS
CL508.Contig9_All	CL5057.Contig1_All	0.812346	tUGT49	MADS
Unigene8851_All	CL5057.Contig3_All	0.805706	tUGT19	MADS
CL508.Contig9_All	CL5057.Contig3_All	0.851511	tUGT49	MADS
CL508.Contig1_All	CL5057.Contig3_All	0.858822	tUGT52	MADS
CL508.Contig9_All	CL537.Contig6_All	0.822672	tUGT49	MYB
CL508.Contig9_All	CL5458.Contig3_All	0.939897	tUGT49	GeBP
Unigene644_All	CL5458.Contig3_All	0.817604	tUGT190	GeBP
CL508.Contig1_All	CL5458.Contig3_All	0.878012	tUGT52	GeBP
Unigene8851_All	CL5458.Contig3_All	0.879957	tUGT19	GeBP
CL1896.Contig4_All	CL5612.Contig3_All	0.850076	tUGT246	BSD
CL508.Contig9_All	CL5612.Contig3_All	0.97044	tUGT49	BSD
CL508.Contig1_All	CL5612.Contig3_All	0.969405	tUGT52	BSD
CL2062.Contig2_All	CL5612.Contig3_All	0.848259	tUGT209	BSD
Unigene22353_All	CL5612.Contig3_All	0.806825	tUGT82	BSD
Unigene644_All	CL5612.Contig3_All	0.900144	tUGT190	BSD
CL341.Contig1_All	CL5612.Contig3_All	0.892662	tCYP89	BSD
CL341.Contig5_All	CL5612.Contig3_All	0.882599	tCYP100	BSD
CL2062.Contig1_All	CL5612.Contig3_All	0.857605	tUGT220	BSD
Unigene8851_All	CL5612.Contig3_All	0.894172	tUGT19	BSD
CL341.Contig9_All	CL5612.Contig3_All	0.875459	tCYP103	BSD
CL8602.Contig2_All	CL5666.Contig3_All	0.804067	bUGT144	bZIP
CL3163.Contig7_All	CL5666.Contig3_All	0.804484	bUGT133	bZIP
CL8602.Contig2_All	CL5915.Contig1_All	0.877635	bUGT144	BBR/BPC
CL3114.Contig2_All	CL5943.Contig1_All	0.850512	bCYP39	AP2-EREBP
CL3114.Contig2_All	CL5943.Contig2_All	0.850547	bCYP39	AP2-EREBP
CL8602.Contig2_All	CL6015.Contig2_All	0.807871	bUGT144	Tify
CL3163.Contig7_All	CL6015.Contig2_All	0.957466	bUGT133	Tify
Unigene22353_All	CL6330.Contig3_All	0.861467	tUGT82	ABI3VP1
CL508.Contig1_All	CL6330.Contig3_All	0.871109	tUGT52	ABI3VP1
CL1896.Contig4_All	CL6330.Contig3_All	0.904706	tUGT246	ABI3VP1
CL508.Contig9_All	CL6330.Contig3_All	0.93363	tUGT49	ABI3VP1
Unigene644_All	CL6330.Contig3_All	0.847345	tUGT190	ABI3VP1
CL2062.Contig1_All	CL6330.Contig3_All	0.900531	tUGT220	ABI3VP1
CL341.Contig9_All	CL6330.Contig3_All	0.808357	tCYP103	ABI3VP1
Unigene8851_All	CL6330.Contig3_All	0.913987	tUGT19	ABI3VP1
CL341.Contig5_All	CL6330.Contig3_All	0.849121	tCYP100	ABI3VP1
CL2062.Contig2_All	CL6330.Contig3_All	0.877712	tUGT209	ABI3VP1
CL341.Contig1_All	CL6330.Contig3_All	0.844554	tCYP89	ABI3VP1
Unigene644_All	CL6487.Contig1_All	0.917802	tUGT190	C3H
CL341.Contig5_All	CL6487.Contig1_All	0.931777	tCYP100	C3H
CL2062.Contig2_All	CL6487.Contig1_All	0.868644	tUGT209	C3H
CL341.Contig9_All	CL6487.Contig1_All	0.921815	tCYP103	C3H
Unigene22353_All	CL6487.Contig1_All	0.864047	tUGT82	C3H
CL508.Contig9_All	CL6487.Contig1_All	0.938913	tUGT49	C3H
Unigene8851_All	CL6487.Contig1_All	0.900038	tUGT19	C3H
CL341.Contig1_All	CL6487.Contig1_All	0.92981	tCYP89	C3H
CL1896.Contig4_All	CL6487.Contig1_All	0.884426	tUGT246	C3H
CL508.Contig1_All	CL6487.Contig1_All	0.926016	tUGT52	C3H
CL9527.Contig4_All	CL6487.Contig1_All	0.846846	tCYP74	C3H
CL2062.Contig1_All	CL6487.Contig1_All	0.894666	tUGT220	C3H
CL8602.Contig2_All	CL6721.Contig4_All	0.863452	bUGT144	EIL
CL3163.Contig7_All	CL6721.Contig4_All	0.82658	bUGT133	EIL
Unigene644_All	CL7091.Contig1_All	0.879906	tUGT190	FHA
CL2062.Contig2_All	CL7091.Contig1_All	0.813124	tUGT209	FHA
Unigene22353_All	CL7091.Contig1_All	0.845069	tUGT82	FHA
CL1896.Contig4_All	CL7091.Contig1_All	0.816894	tUGT246	FHA
CL8602.Contig2_All	CL7232.Contig4_All	0.81289	bUGT144	Alfin-like
CL823.Contig2_All	CL7232.Contig4_All	0.898546	bUGT145	Alfin-like
CL3163.Contig7_All	CL7232.Contig4_All	0.837555	bUGT133	Alfin-like
CL3163.Contig7_All	CL7592.Contig1_All	0.847053	bUGT133	GRAS
CL3114.Contig2_All	CL7821.Contig2_All	0.897793	bCYP39	C3H
Unigene644_All	CL7878.Contig1_All	0.825756	tUGT190	GeBP
Unigene8851_All	CL7878.Contig1_All	0.9358	tUGT19	GeBP
CL508.Contig1_All	CL7878.Contig1_All	0.938255	tUGT52	GeBP
CL508.Contig9_All	CL7878.Contig1_All	0.979989	tUGT49	GeBP
CL2062.Contig1_All	CL8109.Contig3_All	0.814704	tUGT220	MYB
CL2062.Contig2_All	CL8109.Contig3_All	0.826179	tUGT209	MYB
CL508.Contig9_All	CL8310.Contig2_All	0.859651	tUGT49	MYB-related
Unigene8851_All	CL8386.Contig15_All	0.854035	tUGT19	ARF
CL1896.Contig4_All	CL8524.Contig2_All	0.8336	tUGT246	C2H2
CL2062.Contig1_All	CL8524.Contig2_All	0.845287	tUGT220	C2H2
CL508.Contig9_All	CL8524.Contig2_All	0.830854	tUGT49	C2H2
Unigene22353_All	CL8524.Contig2_All	0.877507	tUGT82	C2H2
CL2062.Contig2_All	CL8524.Contig2_All	0.853677	tUGT209	C2H2
CL508.Contig9_All	CL8770.Contig3_All	0.819654	tUGT49	LIM
CL508.Contig9_All	CL8903.Contig1_All	0.825394	tUGT49	AP2-EREBP
CL3163.Contig7_All	CL9054.Contig2_All	0.914655	bUGT133	WRKY
CL341.Contig1_All	CL9449.Contig2_All	0.804821	tCYP89	S1Fa-like
CL341.Contig9_All	CL9449.Contig2_All	0.823106	tCYP103	S1Fa-like
Unigene644_All	CL9449.Contig2_All	0.874885	tUGT190	S1Fa-like
CL3163.Contig7_All	Unigene10123_All	0.819288	bUGT133	C2C2-GATA
CL8602.Contig2_All	Unigene10123_All	0.934237	bUGT144	C2C2-GATA
Unigene644_All	Unigene10397_All	0.874211	tUGT190	BBR/BPC
CL341.Contig9_All	Unigene10397_All	0.86134	tCYP103	BBR/BPC
CL508.Contig1_All	Unigene10397_All	0.861351	tUGT52	BBR/BPC
Unigene8851_All	Unigene10397_All	0.850637	tUGT19	BBR/BPC
CL341.Contig5_All	Unigene10397_All	0.815795	tCYP100	BBR/BPC
CL341.Contig1_All	Unigene10397_All	0.845791	tCYP89	BBR/BPC
CL508.Contig9_All	Unigene10397_All	0.840675	tUGT49	BBR/BPC
CL3163.Contig7_All	Unigene12958_All	0.930327	bUGT133	MYB
CL823.Contig2_All	Unigene12958_All	0.85126	bUGT145	MYB
CL8602.Contig2_All	Unigene12958_All	0.813324	bUGT144	MYB
CL8602.Contig2_All	Unigene13102_All	0.804699	bUGT144	MYB-related
CL3114.Contig2_All	Unigene13102_All	0.867732	bCYP39	MYB-related
CL3163.Contig7_All	Unigene13102_All	0.875258	bUGT133	MYB-related
CL341.Contig5_All	Unigene13885_All	0.834309	tCYP100	bHLH
CL508.Contig9_All	Unigene13885_All	0.911102	tUGT49	bHLH
Unigene644_All	Unigene13885_All	0.875157	tUGT190	bHLH
CL9527.Contig4_All	Unigene13885_All	0.822938	tCYP74	bHLH
Unigene8851_All	Unigene13885_All	0.821233	tUGT19	bHLH
CL341.Contig9_All	Unigene13885_All	0.838144	tCYP103	bHLH
CL2062.Contig2_All	Unigene13885_All	0.954974	tUGT209	bHLH
CL2062.Contig1_All	Unigene13885_All	0.94933	tUGT220	bHLH
CL508.Contig1_All	Unigene13885_All	0.821238	tUGT52	bHLH
CL1896.Contig4_All	Unigene13885_All	0.943322	tUGT246	bHLH
CL341.Contig1_All	Unigene13885_All	0.85192	tCYP89	bHLH
Unigene22353_All	Unigene13885_All	0.940672	tUGT82	bHLH
Unigene8851_All	Unigene14902_All	0.836559	tUGT19	MYB
CL341.Contig9_All	Unigene14902_All	0.801265	tCYP103	MYB
Unigene644_All	Unigene14902_All	0.862801	tUGT190	MYB
CL341.Contig1_All	Unigene14902_All	0.810357	tCYP89	MYB
CL823.Contig2_All	Unigene16704_All	0.867156	bUGT145	G2-like
CL823.Contig2_All	Unigene18369_All	0.839807	bUGT145	BES1
CL3114.Contig2_All	Unigene18369_All	0.847611	bCYP39	BES1
CL508.Contig1_All	Unigene18739_All	0.891424	tUGT52	bHLH
CL2062.Contig2_All	Unigene18739_All	0.849121	tUGT209	bHLH
CL341.Contig5_All	Unigene18739_All	0.870119	tCYP100	bHLH
CL341.Contig1_All	Unigene18739_All	0.868411	tCYP89	bHLH
Unigene22353_All	Unigene18739_All	0.87162	tUGT82	bHLH
CL2062.Contig1_All	Unigene18739_All	0.872968	tUGT220	bHLH
CL1896.Contig4_All	Unigene18739_All	0.864527	tUGT246	bHLH
CL341.Contig9_All	Unigene18739_All	0.844139	tCYP103	bHLH
Unigene8851_All	Unigene18739_All	0.892292	tUGT19	bHLH
Unigene644_All	Unigene18739_All	0.923064	tUGT190	bHLH
CL508.Contig9_All	Unigene18739_All	0.935772	tUGT49	bHLH
CL3163.Contig7_All	Unigene1910_All	0.826458	bUGT133	Tify
CL8602.Contig2_All	Unigene20170_All	0.899749	bUGT144	AP2-EREBP
CL823.Contig2_All	Unigene20170_All	0.908718	bUGT145	AP2-EREBP
CL3163.Contig7_All	Unigene20170_All	0.876343	bUGT133	AP2-EREBP
CL508.Contig9_All	Unigene20184_All	0.849397	tUGT49	LIM
Unigene8851_All	Unigene20184_All	0.823891	tUGT19	LIM
CL508.Contig1_All	Unigene20184_All	0.867616	tUGT52	LIM
CL508.Contig9_All	Unigene20620_All	0.930019	tUGT49	Trihelix
Unigene8851_All	Unigene20620_All	0.959923	tUGT19	Trihelix
CL508.Contig1_All	Unigene20620_All	0.873847	tUGT52	Trihelix
Unigene644_All	Unigene20620_All	0.856093	tUGT190	Trihelix
CL2062.Contig2_All	Unigene20694_All	0.927597	tUGT209	C2C2-CO-like
CL2062.Contig1_All	Unigene20694_All	0.916302	tUGT220	C2C2-CO-like
Unigene22353_All	Unigene20694_All	0.896422	tUGT82	C2C2-CO-like
CL9527.Contig4_All	Unigene20694_All	0.835808	tCYP74	C2C2-CO-like
CL1896.Contig4_All	Unigene20694_All	0.883309	tUGT246	C2C2-CO-like
CL2062.Contig1_All	Unigene21648_All	0.882541	tUGT220	C2C2-GATA
CL2062.Contig2_All	Unigene21648_All	0.911237	tUGT209	C2C2-GATA
CL1896.Contig4_All	Unigene21648_All	0.856291	tUGT246	C2C2-GATA
Unigene22353_All	Unigene21648_All	0.846758	tUGT82	C2C2-GATA
CL3163.Contig7_All	Unigene21772_All	0.80382	bUGT133	AP2-EREBP
Unigene644_All	Unigene22188_All	0.876032	tUGT190	MYB
Unigene8851_All	Unigene24020_All	0.829554	tUGT19	C2H2
CL508.Contig1_All	Unigene28944_All	0.861763	tUGT52	Trihelix
Unigene644_All	Unigene28944_All	0.820269	tUGT190	Trihelix
Unigene8851_All	Unigene28944_All	0.934294	tUGT19	Trihelix
CL508.Contig9_All	Unigene28944_All	0.929977	tUGT49	Trihelix
Unigene8851_All	Unigene3301_All	0.84796	tUGT19	bHLH
CL508.Contig9_All	Unigene3301_All	0.843459	tUGT49	bHLH
CL341.Contig1_All	Unigene3301_All	0.800931	tCYP89	bHLH
Unigene644_All	Unigene3301_All	0.924461	tUGT190	bHLH
CL508.Contig1_All	Unigene3301_All	0.830342	tUGT52	bHLH
CL341.Contig9_All	Unigene3301_All	0.806016	tCYP103	bHLH
CL9527.Contig4_All	Unigene4501_All	0.826928	tCYP74	NAC
CL2062.Contig2_All	Unigene4501_All	0.805121	tUGT209	NAC
CL2062.Contig1_All	Unigene665_All	0.898993	tUGT220	GeBP
Unigene8851_All	Unigene665_All	0.837838	tUGT19	GeBP
CL1896.Contig4_All	Unigene665_All	0.875372	tUGT246	GeBP
Unigene22353_All	Unigene665_All	0.844494	tUGT82	GeBP
CL2062.Contig2_All	Unigene665_All	0.88305	tUGT209	GeBP
CL341.Contig5_All	Unigene665_All	0.824913	tCYP100	GeBP
CL508.Contig9_All	Unigene665_All	0.936456	tUGT49	GeBP
CL508.Contig1_All	Unigene665_All	0.901681	tUGT52	GeBP
CL341.Contig1_All	Unigene665_All	0.81433	tCYP89	GeBP
CL508.Contig1_All	Unigene8351_All	0.803845	tUGT52	Trihelix
CL2062.Contig2_All	Unigene861_All	0.816026	tUGT209	Trihelix
CL3163.Contig7_All	Unigene8638_All	0.880044	bUGT133	C2C2-GATA
CL3114.Contig2_All	Unigene8638_All	0.849322	bCYP39	C2C2-GATA
CL823.Contig2_All	Unigene9662_All	0.882872	bUGT145	C3H

## Sheet: Upstream_gene
Source	Target	Pearson_r	Source_annotation	Target_annotation
CL6442.Contig2_All	CL10037.Contig2_All	0.804897	SS1	MYB
CL4759.Contig1_All	CL1010.Contig1_All	0.838321	DXS3	C3H
CL6558.Contig2_All	CL10115.Contig1_All	0.935154	HMGS1	AP2-EREBP
Unigene20038_All	CL10115.Contig1_All	0.836824	DXR1	AP2-EREBP
CL1544.Contig2_All	CL10115.Contig2_All	0.963562	SE1	AP2-EREBP
Unigene23769_All	CL10115.Contig2_All	0.832895	SE3	AP2-EREBP
CL6060.Contig1_All	CL10115.Contig2_All	0.984346	AACT1	AP2-EREBP
CL1544.Contig4_All	CL10115.Contig2_All	0.904709	SE2	AP2-EREBP
CL4759.Contig2_All	CL1038.Contig4_All	0.815991	DXS1	BBR/BPC
CL1544.Contig2_All	CL1053.Contig4_All	0.851565	SE1	C2C2-GATA
Unigene23769_All	CL1053.Contig4_All	0.837151	SE3	C2C2-GATA
CL6060.Contig1_All	CL1053.Contig4_All	0.928184	AACT1	C2C2-GATA
CL5233.Contig4_All	CL1053.Contig7_All	0.867551	DXR4	C2C2-GATA
CL5233.Contig5_All	CL1053.Contig7_All	0.840212	DXR5	C2C2-GATA
Unigene795_All	CL1053.Contig7_All	0.813465	DS1	C2C2-GATA
CL9276.Contig1_All	CL1053.Contig8_All	0.980727	MVD1	C2C2-GATA
CL4759.Contig1_All	CL10582.Contig3_All	0.939821	DXS3	NAC
CL9276.Contig1_All	CL10692.Contig1_All	0.809561	MVD1	C3H
CL4759.Contig3_All	CL10719.Contig2_All	0.806135	DXS2	WRKY
CL4759.Contig2_All	CL10719.Contig2_All	0.869361	DXS1	WRKY
CL4759.Contig2_All	CL10720.Contig2_All	0.810098	DXS1	bZIP
CL5233.Contig5_All	CL10741.Contig3_All	0.842203	DXR5	ULT
CL5233.Contig4_All	CL10741.Contig3_All	0.819919	DXR4	ULT
CL5233.Contig2_All	CL10795.Contig2_All	0.839922	DXR2	C3H
CL6558.Contig2_All	CL10795.Contig2_All	0.819682	HMGS1	C3H
CL10371.Contig5_All	CL10795.Contig2_All	0.856065	DXS7	C3H
Unigene20038_All	CL10795.Contig2_All	0.927202	DXR1	C3H
CL6442.Contig2_All	CL10808.Contig5_All	0.881875	SS1	NAC
CL512.Contig1_All	CL1121.Contig6_All	0.814493	FPS1	C2C2-CO-like
CL6558.Contig2_All	CL1121.Contig6_All	0.826052	HMGS1	C2C2-CO-like
CL1544.Contig2_All	CL1157.Contig2_All	0.915078	SE1	AP2-EREBP
CL1544.Contig4_All	CL1157.Contig2_All	0.934652	SE2	AP2-EREBP
CL512.Contig1_All	CL1157.Contig5_All	0.861609	FPS1	AP2-EREBP
CL1544.Contig2_All	CL1157.Contig6_All	0.841525	SE1	AP2-EREBP
CL1544.Contig4_All	CL1157.Contig6_All	0.834907	SE2	AP2-EREBP
Unigene23769_All	CL1157.Contig6_All	0.803899	SE3	AP2-EREBP
CL512.Contig1_All	CL1157.Contig7_All	0.852791	FPS1	AP2-EREBP
CL4759.Contig3_All	CL1157.Contig8_All	0.835462	DXS2	AP2-EREBP
Unigene23769_All	CL1224.Contig3_All	0.80072	SE3	bHLH
CL6060.Contig1_All	CL124.Contig1_All	0.886962	AACT1	bHLH
CL1544.Contig2_All	CL124.Contig1_All	0.849312	SE1	bHLH
CL9276.Contig1_All	CL1292.Contig4_All	0.800051	MVD1	ABI3VP1
CL4759.Contig1_All	CL1408.Contig3_All	0.873029	DXS3	TUB
CL4759.Contig1_All	CL1408.Contig7_All	0.898989	DXS3	TUB
CL9276.Contig1_All	CL1446.Contig4_All	0.842182	MVD1	Alfin-like
Unigene23769_All	CL1453.Contig2_All	0.813213	SE3	WRKY
Unigene23769_All	CL1453.Contig3_All	0.903068	SE3	WRKY
CL5233.Contig4_All	CL1510.Contig2_All	0.911774	DXR4	C2C2-GATA
CL5233.Contig5_All	CL1510.Contig2_All	0.893291	DXR5	C2C2-GATA
Unigene795_All	CL1510.Contig2_All	0.820164	DS1	C2C2-GATA
Unigene20038_All	CL1510.Contig5_All	0.837447	DXR1	C2C2-GATA
CL6558.Contig2_All	CL1510.Contig5_All	0.924966	HMGS1	C2C2-GATA
CL5233.Contig4_All	CL1510.Contig7_All	0.815355	DXR4	C2C2-GATA
CL3711.Contig1_All	CL1516.Contig1_All	0.939181	HMGR1	Tify
CL3711.Contig2_All	CL1516.Contig1_All	0.940385	HMGR2	Tify
CL4759.Contig1_All	CL1516.Contig3_All	0.861318	DXS3	Tify
CL9276.Contig1_All	CL1665.Contig14_All	0.946697	MVD1	MADS
CL9276.Contig1_All	CL1680.Contig1_All	0.909179	MVD1	AP2-EREBP
CL9276.Contig1_All	CL1680.Contig3_All	0.806218	MVD1	AP2-EREBP
CL9276.Contig1_All	CL1680.Contig4_All	0.805995	MVD1	AP2-EREBP
CL4759.Contig2_All	CL1683.Contig2_All	0.85087	DXS1	WRKY
CL3711.Contig1_All	CL1891.Contig1_All	0.892223	HMGR1	Tify
CL3711.Contig2_All	CL1891.Contig1_All	0.86742	HMGR2	Tify
CL4759.Contig1_All	CL2044.Contig1_All	0.873264	DXS3	AP2-EREBP
CL4759.Contig1_All	CL2044.Contig3_All	0.874571	DXS3	AP2-EREBP
CL9276.Contig1_All	CL2121.Contig1_All	0.944599	MVD1	LIM
CL9276.Contig1_All	CL2234.Contig13_All	0.89447	MVD1	C2H2
CL4759.Contig3_All	CL2257.Contig2_All	0.800168	DXS2	MYB
Unigene23769_All	CL2257.Contig2_All	0.806987	SE3	MYB
CL4759.Contig2_All	CL2287.Contig1_All	0.838393	DXS1	NAC
CL6442.Contig2_All	CL230.Contig2_All	0.891573	SS1	bHLH
CL10371.Contig11_All	CL230.Contig2_All	0.806257	DXS6	bHLH
CL4759.Contig1_All	CL2351.Contig4_All	0.918246	DXS3	bHLH
CL4759.Contig1_All	CL2351.Contig7_All	0.954494	DXS3	bHLH
CL4759.Contig1_All	CL2351.Contig9_All	0.960703	DXS3	bHLH
Unigene23769_All	CL2357.Contig1_All	0.828697	SE3	C2H2
Unigene23769_All	CL2357.Contig2_All	0.840739	SE3	C2H2
Unigene20038_All	CL2427.Contig2_All	0.837783	DXR1	ARF
CL512.Contig1_All	CL2427.Contig2_All	0.864567	FPS1	ARF
CL5233.Contig2_All	CL2427.Contig2_All	0.874146	DXR2	ARF
CL5233.Contig2_All	CL2427.Contig6_All	0.857016	DXR2	ARF
CL512.Contig1_All	CL2427.Contig6_All	0.958318	FPS1	ARF
Unigene20038_All	CL2427.Contig6_All	0.80613	DXR1	ARF
Unigene13679_All	CL2595.Contig4_All	0.801285	IDI1	C3H
CL6558.Contig2_All	CL2595.Contig4_All	0.880929	HMGS1	C3H
Unigene6280_All	CL3024.Contig1_All	0.811373	MVK1	C3H
CL4759.Contig1_All	CL3076.Contig3_All	0.860867	DXS3	TUB
CL6060.Contig1_All	CL3076.Contig5_All	0.853602	AACT1	TUB
CL9276.Contig1_All	CL3084.Contig2_All	0.934025	MVD1	MYB-related
CL5233.Contig4_All	CL3084.Contig4_All	0.908083	DXR4	MYB
Unigene795_All	CL3084.Contig4_All	0.902411	DS1	MYB
Unigene6280_All	CL3084.Contig4_All	0.854293	MVK1	MYB
CL6442.Contig2_All	CL3084.Contig4_All	0.868106	SS1	MYB
CL5233.Contig5_All	CL3084.Contig4_All	0.914165	DXR5	MYB
CL4759.Contig3_All	CL3105.Contig2_All	0.87631	DXS2	TAZ
Unigene795_All	CL3105.Contig3_All	0.89727	DS1	TAZ
CL5233.Contig4_All	CL3105.Contig3_All	0.828258	DXR4	TAZ
CL6558.Contig2_All	CL3105.Contig3_All	0.883139	HMGS1	TAZ
CL5233.Contig5_All	CL3105.Contig3_All	0.822906	DXR5	TAZ
Unigene6280_All	CL3105.Contig3_All	0.862576	MVK1	TAZ
CL4759.Contig1_All	CL3244.Contig4_All	0.85798	DXS3	NAC
CL3711.Contig1_All	CL3299.Contig2_All	0.904924	HMGR1	bHLH
CL3711.Contig2_All	CL3299.Contig2_All	0.893947	HMGR2	bHLH
Unigene23769_All	CL3371.Contig2_All	0.828135	SE3	NAC
CL9276.Contig1_All	CL3420.Contig2_All	0.836489	MVD1	Trihelix
Unigene23769_All	CL3420.Contig7_All	0.822455	SE3	Trihelix
CL6442.Contig2_All	CL3420.Contig8_All	0.931742	SS1	Trihelix
Unigene795_All	CL3424.Contig3_All	0.825569	DS1	PLATZ
CL6442.Contig2_All	CL3424.Contig3_All	0.866582	SS1	PLATZ
CL9276.Contig1_All	CL3424.Contig7_All	0.905487	MVD1	PLATZ
Unigene23769_All	CL3505.Contig1_All	0.852287	SE3	Trihelix
CL1544.Contig2_All	CL3636.Contig4_All	0.805019	SE1	MYB
CL9276.Contig1_All	CL364.Contig5_All	0.848701	MVD1	MYB
Unigene6280_All	CL3714.Contig1_All	0.859705	MVK1	C2C2-YABBY
CL1544.Contig4_All	CL3764.Contig3_All	0.818579	SE2	BBR/BPC
CL4759.Contig2_All	CL3844.Contig2_All	0.85855	DXS1	AP2-EREBP
CL4759.Contig1_All	CL3899.Contig2_All	0.801079	DXS3	C3H
CL6442.Contig2_All	CL3899.Contig4_All	0.806239	SS1	C3H
CL512.Contig1_All	CL4016.Contig4_All	0.831921	FPS1	bHLH
CL6558.Contig2_All	CL4016.Contig4_All	0.882153	HMGS1	bHLH
Unigene23769_All	CL4035.Contig4_All	0.907154	SE3	C3H
Unigene23769_All	CL4035.Contig5_All	0.874559	SE3	C3H
CL4759.Contig3_All	CL4077.Contig2_All	0.896528	DXS2	LOB
CL9276.Contig1_All	CL4077.Contig3_All	0.993384	MVD1	LOB
CL9276.Contig1_All	CL4077.Contig4_All	0.985823	MVD1	LOB
CL4759.Contig1_All	CL4144.Contig4_All	0.85304	DXS3	NAC
CL6442.Contig2_All	CL4163.Contig7_All	0.80311	SS1	GRAS
CL4759.Contig1_All	CL4193.Contig1_All	0.890955	DXS3	bHLH
CL9276.Contig1_All	CL4336.Contig3_All	0.887819	MVD1	bHLH
CL6442.Contig2_All	CL4437.Contig1_All	0.914659	SS1	MYB-related
CL6442.Contig2_All	CL4437.Contig2_All	0.906394	SS1	MYB-related
CL6442.Contig2_All	CL4437.Contig3_All	0.851008	SS1	MYB
CL6060.Contig1_All	CL4446.Contig1_All	0.952159	AACT1	LOB
CL1544.Contig2_All	CL4446.Contig1_All	0.963818	SE1	LOB
CL1544.Contig4_All	CL4446.Contig1_All	0.895815	SE2	LOB
Unigene23769_All	CL4446.Contig1_All	0.916884	SE3	LOB
CL10371.Contig11_All	CL4497.Contig2_All	0.862575	DXS6	bHLH
CL10371.Contig5_All	CL4497.Contig2_All	0.919991	DXS7	bHLH
Unigene23769_All	CL4497.Contig3_All	0.837779	SE3	bHLH
CL4759.Contig3_All	CL4529.Contig2_All	0.819764	DXS2	AP2-EREBP
CL4759.Contig2_All	CL4564.Contig5_All	0.827692	DXS1	NAC
CL4759.Contig2_All	CL4761.Contig1_All	0.801364	DXS1	MYB
CL6442.Contig2_All	CL4822.Contig1_All	0.856462	SS1	bHLH
CL6442.Contig2_All	CL4822.Contig2_All	0.855505	SS1	bHLH
CL4759.Contig1_All	CL5070.Contig1_All	0.82211	DXS3	Alfin-like
CL6442.Contig2_All	CL5193.Contig1_All	0.928212	SS1	C2C2-Dof
CL6442.Contig2_All	CL5193.Contig4_All	0.923592	SS1	C2C2-Dof
CL4759.Contig2_All	CL5329.Contig3_All	0.8894	DXS1	HSF
CL4759.Contig3_All	CL5329.Contig3_All	0.850372	DXS2	HSF
CL4759.Contig3_All	CL5329.Contig6_All	0.81404	DXS2	HSF
CL4759.Contig2_All	CL5941.Contig1_All	0.865874	DXS1	Tify
CL4759.Contig3_All	CL5941.Contig1_All	0.848462	DXS2	Tify
CL6558.Contig2_All	CL5943.Contig2_All	0.919199	HMGS1	AP2-EREBP
CL9276.Contig1_All	CL6015.Contig2_All	0.940917	MVD1	Tify
CL3711.Contig1_All	CL6015.Contig4_All	0.890411	HMGR1	Tify
CL3711.Contig2_All	CL6015.Contig4_All	0.913159	HMGR2	Tify
Unigene6280_All	CL6057.Contig1_All	0.868098	MVK1	SBP
CL1544.Contig4_All	CL6122.Contig2_All	0.855084	SE2	GRF
Unigene20038_All	CL6289.Contig1_All	0.872827	DXR1	Trihelix
CL512.Contig1_All	CL6289.Contig1_All	0.812039	FPS1	Trihelix
CL5233.Contig2_All	CL6289.Contig1_All	0.816635	DXR2	Trihelix
CL6558.Contig2_All	CL6289.Contig1_All	0.958727	HMGS1	Trihelix
Unigene23769_All	CL6289.Contig2_All	0.883683	SE3	Trihelix
CL1544.Contig4_All	CL6289.Contig2_All	0.871766	SE2	Trihelix
CL6060.Contig1_All	CL6289.Contig2_All	0.965062	AACT1	Trihelix
CL1544.Contig2_All	CL6289.Contig2_All	0.947277	SE1	Trihelix
CL4759.Contig1_All	CL6327.Contig1_All	0.949839	DXS3	ABI3VP1
CL4759.Contig1_All	CL6380.Contig1_All	0.922587	DXS3	Tify
CL3711.Contig1_All	CL6380.Contig2_All	0.822354	HMGR1	Tify
CL3711.Contig2_All	CL6380.Contig2_All	0.813156	HMGR2	Tify
CL4759.Contig2_All	CL6380.Contig5_All	0.866744	DXS1	Tify
CL4759.Contig1_All	CL6417.Contig1_All	0.810707	DXS3	WRKY
CL5233.Contig4_All	CL6474.Contig2_All	0.867432	DXR4	AP2-EREBP
CL5233.Contig5_All	CL6474.Contig2_All	0.860781	DXR5	AP2-EREBP
CL4759.Contig1_All	CL6483.Contig3_All	0.927391	DXS3	AP2-EREBP
CL3711.Contig2_All	CL6561.Contig1_All	0.809435	HMGR2	WRKY
CL4759.Contig1_All	CL6721.Contig5_All	0.870269	DXS3	EIL
CL4759.Contig1_All	CL6728.Contig3_All	0.815635	DXS3	AP2-EREBP
CL4759.Contig1_All	CL6961.Contig1_All	0.835944	DXS3	WRKY
CL4759.Contig1_All	CL6961.Contig2_All	0.840339	DXS3	WRKY
CL6442.Contig2_All	CL718.Contig5_All	0.925005	SS1	WRKY
CL9276.Contig1_All	CL7232.Contig4_All	0.853739	MVD1	Alfin-like
CL4759.Contig2_All	CL726.Contig2_All	0.8082	DXS1	C2H2
CL4759.Contig1_All	CL73.Contig6_All	0.826312	DXS3	MYB
CL6442.Contig2_All	CL7341.Contig4_All	0.850918	SS1	bHLH
CL9276.Contig1_All	CL7592.Contig1_All	0.861411	MVD1	GRAS
CL4759.Contig2_All	CL7592.Contig3_All	0.814327	DXS1	GRAS
CL4759.Contig3_All	CL7592.Contig3_All	0.839351	DXS2	GRAS
CL5233.Contig2_All	CL7609.Contig2_All	0.805588	DXR2	C2C2-CO-like
Unigene20038_All	CL7609.Contig2_All	0.845578	DXR1	C2C2-CO-like
CL6558.Contig2_All	CL7609.Contig2_All	0.856904	HMGS1	C2C2-CO-like
Unigene13679_All	CL7609.Contig2_All	0.842306	IDI1	C2C2-CO-like
Unigene20038_All	CL7767.Contig3_All	0.866849	DXR1	BES1
CL6558.Contig2_All	CL7767.Contig3_All	0.918192	HMGS1	BES1
CL512.Contig1_All	CL7767.Contig3_All	0.927144	FPS1	BES1
CL5233.Contig2_All	CL7767.Contig3_All	0.836182	DXR2	BES1
CL10371.Contig5_All	CL7767.Contig7_All	0.819663	DXS7	BES1
CL1544.Contig2_All	CL8109.Contig3_All	0.86837	SE1	MYB
Unigene23769_All	CL8109.Contig3_All	0.858728	SE3	MYB
CL1544.Contig4_All	CL8109.Contig3_All	0.817092	SE2	MYB
CL4759.Contig2_All	CL8139.Contig5_All	0.855651	DXS1	C2H2
CL4759.Contig3_All	CL8139.Contig5_All	0.881094	DXS2	C2H2
CL3711.Contig1_All	CL8223.Contig2_All	0.825005	HMGR1	Tify
CL10371.Contig11_All	CL8770.Contig2_All	0.857833	DXS6	LIM
CL1544.Contig4_All	CL8770.Contig4_All	0.836921	SE2	LIM
CL9276.Contig1_All	CL9054.Contig2_All	0.922778	MVD1	WRKY
CL5233.Contig5_All	CL9190.Contig1_All	0.891762	DXR5	AP2-EREBP
Unigene795_All	CL9190.Contig1_All	0.836117	DS1	AP2-EREBP
CL5233.Contig4_All	CL9190.Contig1_All	0.905342	DXR4	AP2-EREBP
CL3711.Contig2_All	CL9209.Contig2_All	0.803934	HMGR2	WRKY
Unigene23769_All	CL9391.Contig1_All	0.84855	SE3	bHLH
CL4759.Contig1_All	CL9500.Contig1_All	0.960352	DXS3	HSF
CL1544.Contig2_All	CL9500.Contig2_All	0.86215	SE1	HSF
Unigene23769_All	CL9500.Contig2_All	0.821295	SE3	HSF
CL6060.Contig1_All	CL9500.Contig2_All	0.917065	AACT1	HSF
CL6442.Contig2_All	CL9530.Contig1_All	0.888622	SS1	Trihelix
CL5233.Contig4_All	CL9530.Contig2_All	0.869337	DXR4	Trihelix
Unigene795_All	CL9530.Contig2_All	0.892636	DS1	Trihelix
CL5233.Contig5_All	CL9530.Contig2_All	0.851008	DXR5	Trihelix
CL512.Contig1_All	CL9638.Contig2_All	0.806228	FPS1	AP2-EREBP
CL4759.Contig1_All	CL9706.Contig1_All	0.884699	DXS3	AP2-EREBP
CL4759.Contig1_All	CL9706.Contig2_All	0.910149	DXS3	AP2-EREBP
CL4759.Contig1_All	CL9706.Contig3_All	0.897757	DXS3	AP2-EREBP
CL512.Contig1_All	CL9720.Contig1_All	0.823345	FPS1	AP2-EREBP
CL9276.Contig1_All	Unigene10123_All	0.803107	MVD1	C2C2-GATA
CL6442.Contig2_All	Unigene10393_All	0.844785	SS1	GeBP
CL3711.Contig2_All	Unigene10580_All	0.864415	HMGR2	AP2-EREBP
CL3711.Contig1_All	Unigene10580_All	0.894543	HMGR1	AP2-EREBP
CL4759.Contig1_All	Unigene11944_All	0.86255	DXS3	AP2-EREBP
CL9276.Contig1_All	Unigene12958_All	0.946972	MVD1	MYB
CL3711.Contig2_All	Unigene13079_All	0.846382	HMGR2	AP2-EREBP
CL3711.Contig1_All	Unigene13079_All	0.808382	HMGR1	AP2-EREBP
CL4759.Contig1_All	Unigene13080_All	0.815658	DXS3	AP2-EREBP
CL3711.Contig2_All	Unigene13080_All	0.803307	HMGR2	AP2-EREBP
CL9276.Contig1_All	Unigene13102_All	0.853067	MVD1	MYB-related
CL3711.Contig1_All	Unigene13274_All	0.886215	HMGR1	BES1
CL3711.Contig2_All	Unigene13274_All	0.880003	HMGR2	BES1
CL512.Contig1_All	Unigene13883_All	0.801806	FPS1	AP2-EREBP
Unigene23769_All	Unigene13885_All	0.843299	SE3	bHLH
CL4759.Contig1_All	Unigene15464_All	0.865124	DXS3	AP2-EREBP
CL4759.Contig1_All	Unigene15828_All	0.828185	DXS3	bHLH
Unigene20038_All	Unigene165_All	0.846909	DXR1	Tify
CL6558.Contig2_All	Unigene165_All	0.929751	HMGS1	Tify
CL6558.Contig2_All	Unigene166_All	0.825012	HMGS1	Tify
CL4759.Contig2_All	Unigene16663_All	0.839963	DXS1	HSF
CL4759.Contig3_All	Unigene16664_All	0.807348	DXS2	HSF
CL4759.Contig2_All	Unigene16664_All	0.861009	DXS1	HSF
CL5233.Contig2_All	Unigene168_All	0.842406	DXR2	Tify
Unigene13679_All	Unigene168_All	0.831171	IDI1	Tify
Unigene20038_All	Unigene168_All	0.846978	DXR1	Tify
CL6558.Contig2_All	Unigene168_All	0.857537	HMGS1	Tify
CL3711.Contig2_All	Unigene169_All	0.84174	HMGR2	Tify
Unigene13679_All	Unigene169_All	0.836189	IDI1	Tify
CL3711.Contig1_All	Unigene169_All	0.829859	HMGR1	Tify
CL3711.Contig1_All	Unigene17111_All	0.802142	HMGR1	AP2-EREBP
CL3711.Contig2_All	Unigene17111_All	0.810763	HMGR2	AP2-EREBP
Unigene13679_All	Unigene17175_All	0.906726	IDI1	CSD
CL6060.Contig2_All	Unigene17175_All	0.868464	AACT2	CSD
CL10371.Contig11_All	Unigene172_All	0.865252	DXS6	zf-HD
CL10371.Contig5_All	Unigene172_All	0.913852	DXS7	zf-HD
CL3711.Contig1_All	Unigene17207_All	0.84066	HMGR1	C3H
CL3711.Contig2_All	Unigene17207_All	0.884686	HMGR2	C3H
CL4759.Contig1_All	Unigene18005_All	0.825554	DXS3	ABI3VP1
Unigene6280_All	Unigene18369_All	0.824567	MVK1	BES1
CL6558.Contig2_All	Unigene18369_All	0.86348	HMGS1	BES1
CL6442.Contig2_All	Unigene18770_All	0.947775	SS1	C2C2-Dof
Unigene20038_All	Unigene18949_All	0.814498	DXR1	PLATZ
CL6558.Contig2_All	Unigene18949_All	0.884492	HMGS1	PLATZ
CL5233.Contig2_All	Unigene18949_All	0.80252	DXR2	PLATZ
CL10371.Contig2_All	Unigene18971_All	0.80021	DXS4	C2C2-Dof
CL9276.Contig1_All	Unigene1910_All	0.861308	MVD1	Tify
CL10371.Contig2_All	Unigene20031_All	0.906426	DXS4	WRKY
CL9276.Contig1_All	Unigene20170_All	0.914428	MVD1	AP2-EREBP
CL4759.Contig2_All	Unigene20368_All	0.836708	DXS1	WRKY
CL4759.Contig3_All	Unigene20511_All	0.805958	DXS2	MYB
CL3711.Contig2_All	Unigene20519_All	0.818388	HMGR2	AP2-EREBP
Unigene13679_All	Unigene20519_All	0.812328	IDI1	AP2-EREBP
Unigene23769_All	Unigene20694_All	0.956044	SE3	C2C2-CO-like
CL1544.Contig2_All	Unigene20694_All	0.825995	SE1	C2C2-CO-like
CL3711.Contig2_All	Unigene20699_All	0.867295	HMGR2	TUB
CL3711.Contig1_All	Unigene20699_All	0.839847	HMGR1	TUB
CL3711.Contig1_All	Unigene20889_All	0.813895	HMGR1	AP2-EREBP
Unigene23769_All	Unigene21648_All	0.955829	SE3	C2C2-GATA
CL3711.Contig1_All	Unigene23262_All	0.856116	HMGR1	MYB
CL3711.Contig2_All	Unigene23262_All	0.823545	HMGR2	MYB
CL3711.Contig1_All	Unigene23265_All	0.813899	HMGR1	MYB-related
CL6558.Contig2_All	Unigene24017_All	0.862975	HMGS1	TUB
CL512.Contig1_All	Unigene24017_All	0.851304	FPS1	TUB
CL6558.Contig2_All	Unigene3027_All	0.822071	HMGS1	C2C2-Dof
CL1544.Contig4_All	Unigene4501_All	0.922557	SE2	NAC
CL6060.Contig1_All	Unigene4501_All	0.941992	AACT1	NAC
CL1544.Contig2_All	Unigene4501_All	0.976675	SE1	NAC
Unigene23769_All	Unigene4501_All	0.900918	SE3	NAC
CL4759.Contig2_All	Unigene6703_All	0.894225	DXS1	NAC
CL6060.Contig1_All	Unigene7344_All	0.845847	AACT1	C2C2-GATA
CL1544.Contig2_All	Unigene7344_All	0.884411	SE1	C2C2-GATA
CL1544.Contig4_All	Unigene7344_All	0.887856	SE2	C2C2-GATA
CL9276.Contig1_All	Unigene8638_All	0.873486	MVD1	C2C2-GATA
CL4759.Contig2_All	Unigene8756_All	0.807374	DXS1	WRKY
Unigene6280_All	Unigene9662_All	0.815225	MVK1	C3H
CL6558.Contig2_All	Unigene9662_All	0.901587	HMGS1	C3H
